# Supplementary material for: Determinants of Clinical Decision Making under Uncertainty in Dentistry: A Scoping Review
Source: Diagnostics (Basel). 2023 Mar 13;13(6):1076. doi: 10.3390/diagnostics13061076 (PMC10047498; doi:10.3390/diagnostics13061076)
Supplement: Supplementary file 1 [file diagnostics-13-01076-s001.zip]

Archive with 1 entries (1 files):
- diagnostics-2117492-supplementary.pdf
